# Supplementary material for: Echinocandin persistence directly impacts the evolution of resistance and survival of the pathogenic fungus Candida glabrata
Source: mBio. 2024 Mar 19;15(4):e00072-24. doi: 10.1128/mbio.00072-24 (PMC11005346; doi:10.1128/mbio.00072-24)
Supplement: Supplemental Tables — Tables S1-S4. [file mbio.00072-24-s0002.xlsx]

## Sheet: Sheet1
Supplementarty Table 1. microbiological feature of isolates included in the current study
Isolate number	Sequence type (ST)	Minimum inhibitory concentration (µg/ml)				Susceptibility profile
		Fluconazole	Micafungin	Anidulafungin	Amphotericin B
21	ST15	4	0.015	0.25	1	Susceptible
24	ST15	4	0.015	0.125	1	Susceptible
25	ST10	4	0.015	0.25	0.5	Susceptible
35	ST10	4	0.015	0.125	1	Susceptible
36	STY	2	0.015	0.125	1	Susceptible
44	ST46	4	0.015	0.125	1	Susceptible

## Sheet: Sheet2
Supplementary Table 2. Comparison of the CFU based persistence in traditional RPMI and SYTOX-based assay in complete RPMI
Survival rate of isogenic Candida parapsilosis isolates upon exposure to micafungin in RPMI
CFU-based micafungin persistence in MPOS-RPMI						SYTOX-based micafungin persistence in complete RPMI
ATCC 22019	HS1-V595I	HS2-M1328I	HS2-F1386S	HS2-A1422G		ATCC 22019	HS1-V595I	HS2-M1328I	HS2-F1386S	HS2-A1422G
0.179438	1.89202	0.713141	25.7619	9.68628		70.1312	77.1023	82.0122	71.1656	81.459
0.251916	2.08425	0.682372	30.3571	10.7003		67.6085	78.8247	84.4512	72.3926	82.3708
0.101533	2.39723	0.539263	20.5238	12.3613		77.4096	82.5476	86.4458	81.9009	88.9669
						74.3976	83.1494	88.0522	80.3842	89.8696

## Sheet: Sheet3
Supplementary Table 3. The SYTOX- fraction of Austrian isolates
1	2	3	4	5	6
9.07107	10.8559	29.4134	11.7936	9.66934	14.8695
9.53807	9.89489	29.1131	11.4228	9.37876	8.43373
17.1827	9.52452	29.7137	8.56713	6.59319	10.9839
								low persister
7	8	9	10	11	12			High persister
11.483	11.1161	11.1709	28.4373	37.2212	34.1181			Echinocandin resistant
15.8216	10.5055	9.25126	26.7322	33.6176	30.6146
11.8036	8.15315	7.50251	25.4985	31.6156	30.4144
13	14	15	16	17	18
9.91423	28.5376	12.011	11.3327	8.88778	6.46193
7.17962	30.7442	7.3671	8.00601	8.38677	6.1269
10.6105	32.2487	10.015	5.99198	10.7214	10.0355
19	20	21	22	23	24
10.0854	11.9369	10.0651	8.04217	7.75654	11.1274
10.6181	14.5	16.011	11.6667	8.47082	7.29525
11.2412	16.7	13.028	10.1305	13.8229	15.9201
25	26	27	28	29	31
5.85859	14.8497	9.54451	7.90161	9.81928	71.9758
6.83838	10.1904	7.98137	7.5502	13.1024	73.2863
6.24242	13.0461	8.20911	7.88153	9.22691	71.875
32	33	34	35	36	38
72.2892	10.6382	11.3434	80.4487	96.7247	80.3625
72.1888	7.28141	17.6263	84.0812	96.1105	79.2548
72.6908	11.2412	9.91919	80.5556	96.9294	80.1611

## Sheet: Sheet4
Supplementary Table 4. microbilogical and clinical features of Austrian collection of Candida glabrata isolates
AF Name	FKS mutation	Micafungin	Anidulafungin	Caspofungin	Ward	Source	1st line tretament	2nd line treatment	Cleared within 3 weeks
AF B13:B44Name	not known	0.015	0.03	0.125	surgical	candidemia	caspofungin		y
2	not known	0.015	0.015	0.03	cancer	candidemia	voriconazol		y
3	not known	0.015	0.015	0.015	internal	candidemia	micafungin	LAMB	y
4	not known	0.015	0.03	0.125	neuro	drain-abdominal	caspofungin		y
5	not known	0.015	0.03	0.06	sot	candidemia	caspofungin		y
6	not known	0.015	0.015	0.015	hem	candidemia	caspofungin		y
7	not known	0.015	0.03	0.06	cancer	candidemia	fluconazol		y
8	not known	0.015	0.03	0.125	surgical	screening - rectal swab	caspofungin		y
9	not known	0.015	0.06	0.25	sot	urine	fluconazol		y
10	not known	0.015	0.03	0.25	neuro	candidemia	fluconazol	LAMB	y
11	not known	0.015	0.03	0.125	surgical	candidemia	LAMB	mycamine	y
12	not known	0.015	0.03	0.125	sot	candidemia	fluconazol	caspofungin	y
13	not known	0.015	0.03	0.125	neuro	candidemia	caspofungin	LAMB	y
14	not known	0.015	0.06	1	neuro	candidemia	LAMB		y
15	not known	0.015	0.015	0.25	surgical	urine	caspofungin		y
16	not known	0.015	0.03	0.25	surgical	screening - rectal swab	caspofungin		y
17	not known	0.015	0.06	0.25	surgical	drain-abdominal	caspofungin		y
18	not known	0.25	0.125	0.25	hem	urine	caspofungin		y
19	not known	0.015	0.03	0.25	surgical	candidemia	caspofungin		y
20	not known	0.015	0.03	0.5	surgical	candidemia	anidulafungin		y
21	not known	0.015	0.015	0.25	internal	candidemia	anidulafungin	LAMB	y
22	not known	0.015	0.03	0.25	internal	screening - rectal swab	fluconazol		y
23	not known	0.015	0.015	0.5	trauma	candidemia	micafungin		y
24	not known	0.015	0.03	0.5	cancer	candidemia	caspofungin		y
25	not known	0.015	0.03	0.25	internal	candidemia	caspofungin		y
26	not known	0.015	0.03	0.25	sot	candidemia	caspofungin		y
27	not known	0.015	0.03	0.25	internal	candidemia	fluconazol		y
28	not known	0.015	0.015	0.25	hem	candidemia	fluconazol		y
29	not known	0.015	0.06	0.25	internal	candidemia	fluconazol		y
31	no mutation in FKS1 found	1	1	> 8	internal	candidemia	caspofungin & voriconazole		y
32	no mutation in FKS1 found	1	2	4	internal	drain-abdominal	fluconazol	LAMBh	y
33	no mutation in FKS1 found	0.015	0.015	0.25	surgical	candidemia	caspofungin		y
34	no mutation in FKS1 found	0.015	0.015	0.25	neuro	candidemia	caspofungin		y
35	no mutation in FKS1 found	1	1	> 8	internal	screening - rectal swab	voriconazol		y
36	S645S/P	0.25	2	4	internal	urine	amphotericin B		y
38	S663P	1	1	2	hem	candidemia	caspofungin & voriconazole		y
